# Supplementary material for: Influence of Low-Level Red Laser Irradiation on the Proliferation, Viability, and Differentiation of Human Embryonic Stem Cell-Derived Mesenchymal Stem Cells
Source: Life (Basel). 2025 Jul 17;15(7):1125. doi: 10.3390/life15071125 (PMC12300213; doi:10.3390/life15071125)
Supplement: Supplementary file 1 [file life-15-01125-s001.zip]

Archive with 1 entries (1 files):
- life-3720967-supplementary.pdf
